# Supplementary material for: Analysis of the In Vivo Turnover of CD4+ T-Cell Subsets in Chronically SIV-Infected Sooty Mangabeys
Source: PLoS One. 2016 May 26;11(5):e0156352. doi: 10.1371/journal.pone.0156352 (PMC4881966; doi:10.1371/journal.pone.0156352)
Supplement: S1 Table — (XLSX) [file pone.0156352.s001.xlsx]

## Sheet: PONE-D-16-12765R1 Figure Data
S1 Table: Data Underlying Primary Figures as Derived from Polychromatic Flow Cytometry Analysis of Peripheral Blood Lymphocytes
Animal	Day (relative to BrdU Initiation)	SIV	%BrdU+ of CD4+	%BrdU+ of CD4TN	%BrdU+ of CD4TCM	% BrdU of CD4TTM	%BrdU+ of CD4TEM	%BrdU+ of R5+CD4TM	%Ki67+ of CD4+	%Ki67+ of CD4TN	%Ki67+ of CD4TCM	%Ki67+ of CD4TTM	%Ki67+ of CD4TEM	%Ki67+ of R5+CD4TM	%BrdU+ of CD8+	%BrdU+ of CD8TN	%BrdU+ of CD8TCM	% BrdU of CD8TTM	%BrdU+ of CD8TEM	%BrdU+ of R5+CD8TM	%Ki67+ of CD8+	%Ki67+ of CD8TN	%Ki67+ of CD8TCM	%Ki67+ of CD8TEM	%Ki67+ of R5+CD8TM
FBn	-14	+	0.044	0	0.018	0.05	0.055	0.48	3.8	0	1.7	7.8	12	11	0.14	0.2	0.59	0.48	0.06	0.28	3.5	0.3	2	5.1	4.9
FBn	-9	+	2.4	0.4	1.2	5.5	5.4	9.1	3.3	0.33	1.8	7.2	7.9	23	2.1	0.22	1.6	5.72	3.2	2.1	3.2	0.32	2.1	4.8	3.6
FBn	-2	+	3.3	0.54	1.8	6.6	7.3		2.3	0	1.3	5.7	6.8		3.6	0.81	3	8.9	4.8		3.1	0.27	2.4	4.1
FBn	2	+	4	0.3	1.8	10.8	12		3.1	0	1.4	9.6	11		3.9	1.4	2.4	7.9	4.9		3.3	0.094	2.6	3.9
FBn	12	+	3.3	0.7	2	5.9	6	4.8	5.9	0.22	2.8	17.4	17	48	3.6	0.7	2	8.5	4.3	4.5	6.8	0.14	2	9	10
FBn	19	+	2.7	0.79	2.1	4.4	4.2		4	0	1.6	6.7	9.8		3	0.59	1.9	5.6	3.9		7.9	0	2.5	12
FBn	21	+	2.7	0.93	2	4.7	4	1.1	4.1	0	1.7	8.8	11	34	3	1.1	2.1	6.5	3.7	2.9	6.9	0	2.4	10	8.7
FBn	28	+	2	0.66	1.8	3.6	2.5		5.3	0	2.9	9.5	11		2.7	1.4	2	5.2	3.7		5.2	0.54	3	7.9
FBn	34	+	1.8	0.6	1.4	2.69	3	1.2	6	0.21	2.2	14.7	19	13	3.1	0.36	1.3	5.1	3.8	2.8	5.1	0	1.8	6.5	5.3
FBn	61	+	1.6	0.97	1.3	3.2	2.3	5.2	3.7	0.65	1.6	11	13	19	2.1	0.79	1.4	4.4	2.6	2.1	5.3	0.6	2.2	8.1	6
FBn	90	+	1.3	0.9	1.1	1.83	1.6	0	3.6	0.16	1.6	7.1	11	46	1.9	0.25	1	2.8	2.4	1.9	4.1	0.5	1.1	5.2	5.2
FBs	-28	+	0.098	0.088	0.14	0.078	0.16	6.2	4.8	0.43	2.5	9.9	8.7	50	0.2	0.23	0.11	0.63	0.2	0.23	8	0.23	2	10	15
FBs	-14	+	0.069	0.096	0.11	0.052	0	0	5.5	1.2	6	12.1	12	21	0.22	0.22	1.3	0.62	0.13	0.18	5.9	0.4	4.9	8	10
FBs	-12	+	1.9	0.06	2.5	4.8	3.3	8.7	5.2	1.9	6.8	12.3	9.2	15	1.6	0.31	1.7	5.1	1.9	3.1	4.5	0.39	4.6	5.6	7.7
FBs	-9	+	2.9	0.42	3.4	6.2	5	15	5.1	2.1	5.9	11.1	9.4	65	2.8	0.19	4	6.5	3.4	5.2	4.9	0.25	5.7	6.3	8.8
FBs	-2	+	4.4	0.66	4.6	9.2	9.4	21	4.7	1.4	4.9	10.9	11	43	4.7	0.94	4	12.1	5.6	8.4	4.8	0.33	4.2	5.7	10
FBs	0	+	4.6	1.1	4.2	8.7	7.2	37	4.9	1.3	4.3	9.9	9.5	52	5.7	0.88	5.8	15.4	8	11	5.1	0.15	4.7	7.7	11
FBs	2	+	4.9	1.3	5.4	10.6	9.7	19	4.9	2	5.3	10.6	15	40	4.3	1.2	4.1	9.2	4.8	7.7	4.8	0.17	5.1	5.3	9
FBs	12	+	3.3	0.81	3.3	7.5	5.6	16	6.2	1.6	5.7	14.7	16	58	3.7	1.1	3.7	8.9	4.5	5.8	8	0.27	7	11	15
FBs	26	+	2.8	1.1	3.3	5.7	3.3	4.3	8.3	1.1	10	34.3	14	82	3.1	1	5.3	7.5	3.3	4.6	7.9	0.65	7.1	8.6	17
FBs	28	+	2.8	1.4	2.7	4.8	3.4	3	8.3	1.9	8.3	25.8	19	76	2.9	1.1	3.7	6.8	3.4	4.4	9.8	0.8	7.7	13	23
FBs	34	+	2.3	0.49	2.9	7.7	2.9	0	7.8	0.58	6.3	17.3	21	29	3	1.3	2.4	6.4	3.2	3.7	8.3	0.63	4.2	9.9	15
FBs	61	+	1.7	0.43	1.8	4.4	2.2	1.7	6.5	1.5	5.5	15.1	16	22	2.1	1.3	1.7	5	2.3	2.2	8.5	0.41	5.4	12	16
FBs	90	+	1.5	0.3	0.87	2.29	2.8	1.8	5.9	0.73	3.8	13.9	11	38	1.9	0.58	1.5	3.4	2	1.9	6.5	0.38	2.2	7.7	10
FCs	-28	+	0	0	0	0	0		6.13	0	3.26	8.37	17		0.184	0	1.85	2.372	0.12	0.0493	9.02	3.47	1.85	9.94	6.01
FCs	-14	+	0.0221	0	0.0532	0.0152	0	0	6.32	0	3.35	11.79	15.2	30	0.117	0.893	0	1.739	0.0716	0.291	9	0.298	13.9	10.4	10
FCs	-12	+	0.306	0	0.373	0.389	0		5.05	0	2.76	8.93	11.5		0.815	2.59	1.3	3	0.65	0.922	3.76	2.59	1.3	3.7	5.45
FCs	-9	+	1.39	0.147	0.464	1.951	2.38		4.59	0.567	1.82	7.22	9.98		1.74	1.29	1.09	18.31	1.63	1.44	4.03	1.61	3.26	3.99	3.91
FCs	-6	+	4.68	0	1.76	12.16	11.6		5.9	0	2.14	14	15.1		5.92	0.781	11.1	17.55	6.24	0	7.35	2.34	7.41	8.04	9.89
FCs	0	+	5.07	0.383	1.85	7.81	8.18		6.36	0	1.94	9.89	11		4.27	0.719	3.7	16.9	4.35	4.32	5.34	2.16	3.7	5.74	5.04
FCs	21	+	3.15	1.25	1.69	14.51	9.44	5.41	5.3	0.192	3.41	11.74	13.1	40.5	2.53	1.86	0.83	5.17	2.53	2.29	5.98	1	6.85	5.93	10.2
FCs	26	+	3.15	1.49	2.2	7	4.16	0	4.88	0.196	2.66	11.73	12.7	26.7	2.72	3.11	3.02	6.97	2.63	2.79	6.94	0.518	5.74	7.18	9.82
FCs	28	+	2.64	0.7	1.82	6.27	4.55	0	5.46	0.117	3	12.33	16.3	30.6	2.75	1.5	1.39	8.15	2.73	2.57	7.9	0.809	3.78	8.36	12.5
FCs	34	+	1	0.812	0.883	1.804	0.565	0	5.67	0.0565	3.34	9.24	11.8	22.6	1.33	0.763	5.8	7.8	1.3	1.1	9.27	1.27	9.38	9.79	13.8
FCs	61	+	0.0971	0.0471	0.117	0.11	0.0489	0	4.25	0.266	2.93	8.24	8.35	24.1	0.409	0.512	1.52	3.832	0.376	0.549	4.73	0.683	4.12	4.95	6.68
FCs	90	+	0.231	0.46	0.21	0.33	0.27	0	6.43	0.132	4.13	13.08	14.2	17.2	0.613	1	2.87	5.01	0.53	0.42	8.54	1.23	7.65	8.93	8.07
FEa1	-28	-	0.065	0.022	0.069	0.27	0.19	0.12	3.2	4.7	3.5	13.5	9.5	12	0.098	0.12	0.065	0.067	0.12	0.046	3.5	0.2	2.5	5.4	5.3
FEa1	-14	-	0.066	0.022	0.17	0.377	0.048	0	3.3	3.9	4	12.3	12	14	0.13	0.16	0.53	0.62	0.037	0.11	3.4	0.28	3.5	5.8	6.8
FEa1	-12	-	0.96	0.058	1.4	5.7	3	3.2	3	3.7	4	13.7	11	12	0.9	0.079	0.94	3.52	1.4	1.6	2.3	0.12	2.1	3.9	5.3
FEa1	-9	-	1.7	0.17	2.8	11.4	5.2	9.1	2.8	4.9	4.4	17.4	10	19	1.3	0.09	1.4	4.58	2.3	2.7	2.5	0.17	2.3	4.7	5.4
FEa1	-2	-	4.1	0.64	6.1	15.1	9.5		3.5	4.4	5.3	14.5	11		4.2	0.35	3	11.6	6.8		4.2	0.17	3.1	6.9
FEa1	0	-	5	0.73	6.9	17.5	9.9	18	3.9	2.7	5.5	14.7	11	18	3.8	0.38	4	11.3	6.6	6.5	3.4	0.17	3.7	5.9	5.8
FEa1	2	-	4.3	0.82	5.3	12.2	7.7	9.8	4	3.7	5.7	14.3	9.4	13	4.2	0.58	3.2	8.6	6.1	6.5	4.2	0.28	3.9	6	6.1
FEa1	7	-	3.8	0.91	4.9		7.6	9.7		2.7	4.8	18.7	13	16						6.2		0.17	2.8	6.2	7.8
FEa1	12	-	3.2	0.84	4.1	11.9	5.7	8.4	4.3	3.4	6	22.6	14	17	3.1	0.55	2.3	7.3	4.7	5.8	4.3	0.12	3.1	7.4	9
FEa1	19	-	3.3	0.82	4.4	8.5	4.9	5.3	8.8	1.4	6.7	43	28	44	3.1	0.78	2.2	6.3	4.8	5.5	4.9	0.32	4.3	7.9	9.9
FEa1	21	-	2.5	0.5	3.6	9.2	3.6	4.1	7.4	2.8	5	33	25	38	3.1	0.51	2.6	6.6	5	4.8	5	0.15	3	8.4	9.9
FEa1	26	-	2.6	0.64	2.9	6.7	3	2.9	4.8	2.1	4.9	21.4	13	23	3.1	0.63	3.3	6.3	4.1	3.6	5.3	0.26	4.1	7.2	12
FEa1	28	-	2.2	0.76	3.6	6.5	4	3.6	5	5.9	6.1	22.8	19	29	2.6	0.58	1.8	5.3	4.2	3.7	5.2	0.36	2.9	9	11
FEa1	34	-	2.3	0.63	2.9	6.9	4.2	3.6	4.7	4.4	4.7	17.2	14	13	3.2	0.62	1.8	6.1	4.7	3.8	5.1	0.31	2.9	8.2	7.3
FEa1	61	-	1.5	0.54	1.8	4.8	2.4	2.6	4.5	4.4	4.2	16.1	19	15	1.9	0.46	1.3	5.2	2.8	2.5	4.2	0.26	3.4	8	6.8
FEa1	90	-	1.2	0.42	1.8	3.7	2.2	2.5	3.2	4.3	3.6	12.4	12	16	1.7	0.34	1.3	3.2	2.6	3	2.9	0.23	2.3	5.6	5.5
FGn	-28	+	0.034	0	0	0.052	0		14	0	6.6	21.7	21		0.22	0	1.1	0.5	0.21	0.16	7.7	0	2.7	7.7	12
FGn	-14	+	0.076	0	0	0.099	0.078	1.1	13	0.2	4.9	23	21	28	0.09	0	0.21	0.217	0.081	0.2	8.7	0.83	3.9	8.9	9.8
FGn	-12	+	3.9	0.43	3.2	14.1	4.4	4.1	12	0.32	7.5	27	16	25	2	0	3.3	7.7	1.9	2.4	6.5	2.4	5.6	6.6	7.5
FGn	-9	+	6.1	0.79	4.1	10.8	7.1	16	8.3	0.39	6	17.9	11	37	3.8	0	6.2	13.8	3.8	4.2	6.5	0	8	6.6	7.1
FGn	-6	+	9.2	2.2					9.7	0.62					5.4	3.5					6.2	0
FGn	-2	+	9.4	1.2	6.5	19.9	12		8	0.12	5.9	18.9	11		5.9	3.6	4.7	16.5	5.8		5.1	0	4.4	5.1
FGn	0	+	9.6	0.37	5.7	15.4	13	12	7.2	0	4.8	12.9	9.5	22	7.2	2.6	5.7	20.1	7.5	6.2	6.5	1.3	4.7	6.8	5
FGn	2	+	9.9	2.1	5.5	19.8	13		8.3	0.55	6.1	22.5	12		6.3	5.3	6.8	19.7	6.3		5.8	1.1	6.6	5.7
FGn	12	+	6.7	2.3	4.9	12.7	8.2	9.3	12	0.087	9.7	28	17	42	5.1	1.5	2.9	12.3	5.2	6.8	14	0	5	14	16
FGn	19	+	6	0.81	3.4	10.3	7	5.4	13	0.39	8	29	19	27	5.2	2.3	2.2	10.8	5.5	7.5	12	2.3	8.7	12	8.8
FGn	21	+	6.1	3	3.9	11.3	7	4.7	12	0.14	8.2	29.9	19	43	5.1	4.9	2.4	12.8	5.2	6.3	14	0	4.5	15	10
FGn	26	+	3.8	1.3	2.5	7.3	4.2	3.1	11	0	10	42.1	15	39	3.5	2.9	5.1	8.1	3.5	4.7	9.7	0	4	10	15
FGn	28	+	4.8	1.4	3.1	7.5	5.5	3.9	13	0.38	8.1	27	20	41	4	1.7	2	8.6	4.1	4.7	13	0	5.2	14	13
FGn	34	+	3.8	1.7	4.3	6	4.8	4.6	14	0.17	9.2	28	20	31	3.5	5	2.9	7.4	3.6	4.6	8.9	1	3.1	9.1	8.6
FGn	61	+	1.9	0.77	2	3	2.1	4.3	12	0.066	6.2	26.9	18	14	2.6	4.5	0.96	5.1	2.7	3.7	7.5	0.9	2.8	7.7	9.5
FGn	90	+	2	0.22	2.8	3.6	2.8	0	8.4	0.1	5.8	16.2	11	33	2.3	1.8	0.82	4.5	2.3	2.7	4.6	0	2.1	4.7	6.7
FIa1	-28	-	0.189	0.253	0.139	0.24	0	0	7.12	4.55	4.16	15.77	22.2	14.3	0.365	1.58	0.833	0.349	0.22	0	8.73	0.789	5.83	10.4	11.9
FIa1	-14	-	0.154	0.224	0.268	0.272	0	0	6.99	1.67	4.08	13.83	17.2	23.9	0.144	0.294	0.293	0.256	0.121	0.26	10.6	0.49	5.57	11.9	14.1
FIa1	-12	-	0.544	0	0.406	1.04	0.545	0	6.48	2	3.96	17.79	17.4	28.6	0.984	2.33	1.1	0.513	0.941	0	9.84	0.388	4.4	12	13.5
FIa1	-9	-	2.04	0.436	1.32	5.75	3.26	7.84	5.5	1.75	3.6	13.34	13.3	17.6	2.8	1.11	1.92	8.64	3.17	3.77	5.52	0.556	4.81	6.5	7.82
FIa1	-6	-	5.77	0.765	4.89	12.94	19.7	10.5	7.4	4.05	5.41	17.09	26.5	15.8	5.88	1.03	7.89	12.84	6.69	3.16	5.1	1.03	3.95	6.13	3.95
FIa1	0	-	7.3	1.3	4.16	20.4	16.1	6.06	6.51	2.03	3.22	20.59	21.6	27.3	6.23	0.755	6.52	14.47	7.13	11.5	7.63	0.377	8.7	9.06	12
FIa1	21	-	2.58	1.12	1.86	9.83	6.56	4.81	5.06	1.18	4.74	16.24	13.7	24.1	5.48	1.22	1.87	6.16	6.63	6.5	4.97	0.146	4.73	5.98	10.4
FIa1	26	-	3.29	1.26	3.02	8.42	4.49	3.9	5.83	2.34	4.94	14.68	16.9	36.4	6.67	1.73	2.88	11.15	8.48	8.23	6.3	0.312	7.87	8.35	8.85
FIa1	28	-	3.19	1.31	2.82	8.41	5.11	9.65	6.58	2.15	5.37	16.57	16.7	22.8	6.38	1.16	2.68	8.61	8.18	9.09	7.54	0.248	9.52	9.73	7.05
FIa1	34	-	1.82	1.06	1.61	4.25	1.44	0.427	6.19	1.81	5.39	12.94	15.6	25.2	4.4	1.28	1.01	6.36	5.38	4.77	7.06	0.293	12.3	8.93	7.55
FIa1	61	-	0.225	0.157	0.125	0.645	0.224	0	4.56	1.47	3.56	11.32	13.3	25.6	0.513	0.3	0.476	0.935	0.536	1.29	10.5	0.483	5.15	12.9	12.3
FIa1	90	-	0.154	0.223	0.183	0.261	0.112	0	5.98	1.44	3.64	12.63	14.7	19.2	0.492	0.506	0.195	1.258	0.498	0.93	6.35	0.325	4.68	7.56	7.84
FJa1	-28	-	0.011	0	0.0629	0	0	0	4.72	4.43	5.66	13.38	24.9	24	0.386	0.41	0.185	0.633	0.452	0.386	2.37	0.186	3.69	3.74	5.02
FJa1	-14	-	0.0263	0.0222	0.0175	0.0411	0	0	5.5	5.44	5.96	20.4	20	24.4	0.135	0.155	0.171	0.113	0.137	0.082	3.54	0.394	5.97	5.19	7.92
FJa1	-12	-	0.441	0	0.527	0.795	2.89	0	4.49	3.92	5.16	8.98	19.7	27.3	1.4	1.42	0.478	1.995	1.73	1.26	2.52	0.203	3.83	4.36	7.55
FJa1	-9	-	2.99	0.389	4.8	6.54	5.17		6.01	3.74	7.89	13.96	17.7		1.56	0.201	4.49	7.334	1.64	4.12	2.83	0.402	7.69	3.34	8.82
FJa1	-6	-	7.23	0.655	7.94	43.5	25.1	20	8	3.3	9.53	45.4	28.1	30	2.82	0.62	5.3	12.703	3.32	5.98	2.92	0.372	6.36	3.38	7.69
FJa1	0	-	6.13	1.34	7.38	16.46	11.8		5.64	4.89	5.99	16.16	16.8		3.94	1.24	3.75	15.28	5.06	6.12	3.19	0.476	4.58	4.32	8.16
FJa1	21	-	2.66	1.41	3.13	15.46	6.61	3.23	8.74	1.57	12.1	32	25.2	25.2	2.44	1.2	1.22	3.65	3.6	6.34	2.91	0.262	6.18	4.2	11
FJa1	26	-	3.17	1.78	4.36	9.98	3.8	0	4.85	2.2	6.25	14.97	13.8	21.7	2.79	1.21	1.74	4.62	4.27	8.37	2.91	0.361	7.41	3.61	5.58
FJa1	28	-	2.77	1.63	3.51	8.11	4.29	6.67	5.25	4.08	7.37	19.97	17.1	14.7	2.78	1.61	2.01	4.28	4.06	7.58	2.52	0.311	7.07	3.31	5.46
FJa1	34	-	1.18	1.04	1.45	2.1	0.849	2.63	6.21	2.82	8.77	16.65	14.1	27.6	1.66	1.17	1.04	2.905	2.08	4.86	2.96	0.258	9.45	3.27	5.57
FJa1	61	-	0.197	0.19	0.202	0.362	0.318	0.304	4.67	4.34	7.34	15.3	14.4	12.2	0.849	0.66	0.623	1.761	1.07	1.47	2.5	0.218	6.79	3.54	3.93
FJa1	90	-	0.17	0.167	0.194	0.255	0.0815	0.472	5.43	3.13	7.99	15.17	16.6	20.8	0.583	0.465	0.317	1.269	0.677	1.05	2.62	0.321	5.81	3.3	4.27
FKa1	-28	-	0.235	0.152	0.251	0.337	0	0	4.37	2.44	2.35	11.84	11.6	14.6	0.3	0.839	0	0.301	0.151	0.531	2.93	0.36	1.64	4.36	4.56
FKa1	-14	-	0.106	0.206	0.088	0.0527	0.087	0	5.61	2.64	3.72	14.17	13.8	21.8	0.172	0.483	0.49	0.521	0.108	0.271	4.55	0.28	4.77	6.3	6.75
FKa1	-12	-	0.415	0	0.343	1.321	0.604	0	5.72	3.15	3.5	15.08	12.4	7.41	0.829	2.03	2.56	0.381	0.561	0.137	2.38	0	4.27	3.07	3.16
FKa1	-9	-	1.9	0.18	1.15	5.08	3.85	0	7.18	1.05	4.75	21.68	16.5	9.91	1.94	0.474	3.74	11.57	2.32	1.85	3.77	0.0949	7.94	4.8	5.56
FKa1	-6	-	4.1	0.645	3.05	10.51	9.33	7.78	5.55	2.99	3.19	15.18	13.2	11.1	2.7	0.825	1.72	8.12	3.55	3.82	3.65	0.55	3	4.88	4.6
FKa1	0	-	7.08	1.56	4.3	16.82	14	0	7.27	2.81	4.3	17.02	16.9	3.12	4.88	0.141	9.52	21.37	5.93	5.85	5.17	0.141	9.52	6.48	7.18
FKa1	21	-	2.47	0.89	1.53	12.6	7.74	2.54	4.5	1.99	3.98	14.4	11.2	24.6	3.17	0.888	1.06	7.12	3.82	3.96	4.84	0.18	4.14	6.71	7.25
FKa1	26	-	3	0.937	2.49	7.82	4.92	5.26	5.01	2.36	3.79	11.61	12.7	36.8	3.64	1.07	2.28	9.64	4.56	5.83	4.7	0.191	3.82	6.82	8.18
FKa1	28	-	2.62	0.976	2.02	8.24	5.42	5.15	5.7	2.98	4.51	14.77	14.3	33.6	3.42	1.3	1.55	7.47	4.37	4.78	5.61	0.425	4.45	8.41	8.02
FKa1	34	-	0.681	0.373	0.553	1.653	0.879	0.417	4.94	2.35	4.4	14.22	14.8	33.7	1.72	0.919	1.48	4.46	1.97	3.47	5.83	0.452	6.05	8.25	7.05
FKa1	61	-	0.137	0.162	0.0971	0.263	0.146	0	4.43	2.95	4.17	9.68	8.2	14.5	0.842	0.812	1.01	2.529	0.876	1.14	3.74	0.192	6.34	5	3.68
FKa1	90	-	0.0994	0.1	0.0929	0.104	0.119	0.187	3.59	2.51	2.65	10.44	8.5	16	0.191	0.347	0.266	0.403	0.145	0.441	2.87	0.733	1.86	3.65	5.14
FKu	-28	-	0.2	0.28	0.41	0.079	0.19	0.35	8	0	3.6	18.6	19	16	0.25	0.19	0.56	0.89	0.26	0.21	5.1	0.19	2.8	6.3	4.6
FKu	-14	-	0.096	0	0.094	0.14	0.082	0.33	7	0.34	4.9	16.6	14	17	0.088	0.32	0.28	0.963	0.064	0.12	4.8	0.32	2.1	6	4.5
FKu	-12	-	3.2	0.45	1.6	7	4.9	3.6	7.2	1.1	4.1	15.1	12	12	1	0.41	2.3	4.48	1	1.1	3.6	0.069	2.7	4.1	4
FKu	-9	-	7.6	0.83	5.7	16.2	12	9.3	16	0.83	14	41	26	31	2.8	0.74	3.2	13.8	3.6	2.6	5.4	0.43	5.2	6.9	6.2
FKu	-2	-	7.8	0.54	5	16.3	10	13	7.4	0.14	4.4	17.5	14	21	4.3	1.2	4.2	19.9	4.8	5.5	4.1	0.45	4.1	4.6	5.8
FKu	0	-	8.5	1.1	4.6	18.5	14	16	8.6	0.45	3.3	18.9	19	20	4.4	0.79	3.5	21.7	4.9	6.2	3.6	0.37	2.6	4.1	5.5
FKu	2	-	8	0.46	4.5	21	11	8.5	12	0.13	3.9	30	24	13	4	1.6	2.6	14.3	4.1	5.9	3.1	0.12	2.4	3.2	5.1
FKu	7	-	8	2.4	3.4		11	10		0.25	5.5	21.1	20	18						5.4		0.59	5.4	7.5	10
FKu	12	-	6.3	1.5	3.6	11.3	8.4	7.7	9.8	0.58	6.7	27	17	24	4	1.4	3.7	12.4	4.5	5.7	4.9	0.58	4.1	5.6	5.3
FKu	19	-	5.5	2.5	4.2	10	6.8	6.3	12	0.38	7.7	26	23	27	4.1	1.5	2.6	8.9	4.5	5.4	6.2	0.43	3.4	7.1	5.2
FKu	21	-	5.1	1.3	2.7	9.6	6.7	6.4	9.6	0.51	6.3	22	19	23	4	2	2.8	9.8	4.5	5	6.1	0.3	3.2	7.6	5.3
FKu	26	-	4	0.68	2.1	8.5	5.3	3.5	6.4	0.37	5.9	26.7	12	26	3.5	1.9	1.8	11.2	3.7	4.4	3.4	0.15	1.5	3.7	4.2
FKu	28	-	4.1	1.4	2.6	7.4	4.4	4.6	7.8	0.83	6.2	31.4	16	32	3.6	1.5	2.3	8.5	4.1	4.6	3.5	0.37	2.1	4.1	4.3
FKu	34	-	3.4	0.73	2.2	6.6	2.9	4.2	11	0	5	30	28	25	3.5	1.4	1.8	7.4	3.7	3.7	3.1	0.056	1.8	3.5	4
FKu	61	-	2.7	0.21	1.8	5.2	2.6	2	7.2	0.29	4.2	19.1	14	24	2.8	1.1	2.3	6.5	3.2	3.4	4.5	0.25	1.6	6.3	4.6
FKu	90	-	2	0.47	1.6	4.4	2.9	1.9	7.1	0.41	2.2	10.2	15	15	2.4	1.8	1.2	4.8	2.5	3.1	4.7	0.52	2	5.5	3.8
FLj	-14	+	0.021	0	0.033	0.013	0.056	0.89	7.2	0.59	3.5	24.5	23	20	0.02	0.083	0	0.22	0.0068	0.066	8.9	0.58	7.6	9.8	12
FLj	-9	+	2.2	0.23	1.2	4.6	6.1	21	3.6	0.34	1.6	8.7	13	68	2.2	0.081	2	7.8	2.2	4.5	3.7	0.16	3.3	3.9	7.6
FLj	-6	+	3.6	0.14	3.3	13.9	6		3.8	0.31	3.7	14.7	6.8		3.1	0.34	6.7	10.5	3		3.6	0.2	6.4	3.6
FLj	-2	+	4.9	0.78	3.5	7.9	9.2		4.6	0.29	1.7	6.1	12		5.5	1.2	6.6	16.1	5.9		5.9	0.17	3.9	6.7
FLj	2	+	7.8	0.37	3.9	15.8	21	8.3	7.6	0.2	3.4	15.4	24	13	7.2	1.3	5.4	26.9	7.3	11	7.9	0.21	4.7	8.2	10
FLj	7	+	4.6	1	2.5		13	6.3		0.27	3.2	16.8	12	15						8		0.38	4	10	11
FLj	12	+	4.1	1.1	2.6	7.7	9.9	7.8	5.2	0.35	2.9	21.4	14	9.8	8.2	13	7.7	19.4	7.8	8	7.3	0.078	5.4	8.6	10
FLj	19	+	2.6	0.65	1.5	4.8	5.8	3.9	5.1	0.62	3.1	13.9	14	41	3.5	0.27	2.6	13.2	3.6	5.5	6.2	0.18	4.2	7.1	12
FLj	26	+	2.3	1.2	1.9	5.7	4	1	5.8	0.92	3.1	21.2	17	38	2.7	0.79	2.5	8.3	2.7	4.3	6.1	0.28	5.7	6.5	9.4
FLj	28	+	2.4	0.29	1.7	4.3	4.2	1.6	11	0.27	5.5	39.7	38	41	4.1	0.34	3	7.3	5.1	5.5	11	0.28	6.2	15	17
FLj	34	+	1.9	0.46	2.2	2.49	3.3	3	6.2	0.36	3.4	22.1	16	23	2.4	1.5	2.3	6.3	2.3	2.8	7.6	0.53	5.4	8.4	11
FLj	61	+	1.4	0.76	1.1	2.7	1.9	5	4.7	0.81	3.2	17.7	13	23	2.2	1.1	2.2	5.6	2.2	2.8	5.9	0.38	5.5	6.5	6.2
FLj	90	+	0.7	0.52	0.75	1.1	0.7	0	6.2	0.2	3.5	23.2	18	9.2	1.4	0.53	1	3.9	1.5	1.4	6.6	0.32	4.8	7.5	9.9
FSo	-28	-	0.044	0	0.15	0	0	0	4.6	9.4	4.7	14.6	5.4	13	0.37	0	0	0.29	0.38	0	3.7	0	2.6	4	4.5
FSo	-14	-	0.011	0	0.018	0.015	0	0	5.1	0.45	3.1	15.8	11	19	0.0027	0	0	0	0.0034	0.051	5.3	0.92	4.6	5.9	7.4
FSo	-12	-							3.8	0.29	4	11.1	6.9								4.4	0.33	3.9	4.7
FSo	-9	-	1.5	0.032	0.97	4	3.3	11	2.3	0.33	1.3	7.1	5.8	21	2	0.32	1.5	5.6	2.2	4.8	2.8	0.26	1.7	3.2	6.5
FSo	-6	-	2.9	0.26	2.5	8.8	4.3	8.7	2.9	1.4	2.7	10.7	5.4	12	3.1	1.4	3.3	8.7	3.3	5	3.4	0.62	2.9	3.6	6.4
FSo	-2	-	3.9	0.4	3.2	9.9	5.7	12	2.4	0.55	1.7	7.5	4.4	14	4.6	1.2	3.4	14.7	5	6.7	3.4	0.43	1.9	3.9	5.3
FSo	0	-	4.7	0.51	3.4	11.4	9.1	11	3.4	0.62	1.9	8.3	8.8	12	4.6	1.6	4.5	12.1	5.3	5.3	3.3	0.11	2.4	4	3.7
FSo	2	-	5.1	0.2	3.8	12.4	9.2	12	3.6	0.39	2.1	9.3	8.7	12	4.5	0.75	3.7	12.6	5	6	3.1	0.28	1.8	3.5	4
FSo	7	-	3.6	0.64	2.8		6.2	8.8		0.63	2.7	12.2	9	11						5.8		0.81	1.4	5.1	6
FSo	12	-	3	0.77	2.9	7.1	2.8	7	7.2	0.66	5.2	27.3	22	21	4.7	5.8	5	11.2	4.9	4.5	6.3	0.36	4.2	7.3	9.2
FSo	19	-	2.2	0.74	1.9	5	2.7	4.1	5.4	0.3	3.5	21.6	13	14	2.9	1	1.7	6	3.1	3.1	5.7	1	3.2	6.3	8.4
FSo	26	-				4.9		4.2				22.5		23				6.3		2.6					15
FSo	28	-	2	0.51	1.9	5	2.1	4.3	6.2	0.52	4.7	18.2	14	19	2.6	1.2	2	6.5	2.8	3.6	9	2.7	6.6	10	12
FSo	34	-	2.2	0.49	1.9	2.71	2.9	2.3	4.9	1.7	3.7	22.3	11	18	3	0.84	2	5.6	3.5	2.1	8	2	6	9	7.9
FSo	61	-	1.6	0.45	1.7	3.3	1.2	1.6	6.6	0.29	4.5	18.5	13	12	2.4	1.4	1.7	3.2	2.5	1.9	6.5	2.2	3	7.2	4.4
FSo	90	-	1.2	0.57	1.1	2.4	1.1	1.1	6.5	0.66	3.7	14.2	17	13	1.9	0.93	1.4	4	2.1	1.5	5.2	0.93	1.9	6	3.8
FSs	-28	+	1.2	0.42	1.3	0.112	1.7		3.9	0.18	2.2	17.81	9.5		1.6	0.68	1	0.455	1.7	0	3.8	0.51	1.5	4.4	14.5
FSs	-14	+	0.0341	0.0159	0.0826	0.0351	0	0	6.3	2.3	5.51	14.94	17.9	31.6	0.12	0.239	0	0	0.0966	0.111	6.04	0.294	6.93	9.69	20.7
FSs	-12	+	0.751	0	0.784	3.158	3.14		5.76	0	6.72	21.01	17.6		0.881	0.654	3.4	1.96	0.821	2.07	5.29	0.261	8.16	6.46	9.68
FSs	-9	+	1.26	0.0835	1.53	6.16	4.64		5.33	1.51	4.92	16.28	29.1		2.74	0.0997	3.85	6.76	3.54	3.74	7.09	0.199	4.62	9.74	11.8
FSs	-6	+	4.29	0.466	3.36	22.04	22.2		4.34	1.96	3.36	26.71	23.3		6.18	0.118	4.49	15.19	8.55	5.38	7.48	0.118	4.49	10.6	8.06
FSs	0	+	8.42	0.931	6.35	22	24		10.2	0.855	7.8	26.8	31		10.1	0.398	11.1	34.83	13.8	12.8	13.4	0.596	8.89	19.9	17.9
FSs	21	+	3.39	0.958	2.27	11.19	10.6	1.94	7.27	1.93	6.77	19.14	18.6	25.2	7.74	1.07	1.53	14.35	10.1	6.68	9.21	0.422	8.08	12.2	23.7
FSs	26	+	3.4	0.937	2.99	8.45	6.04	0	7.24	1.37	6.25	15.51	23.7	25	7.54	1.08	2.03	18.33	9.1	8.6	10.9	0.68	10.1	13.9	26.4
FSs	28	+	3.2	1.1	2.62	8.29	6.72	3.33	7.95	1.79	7.56	19.77	20.4	50	7.62	1.14	3.52	17.75	9.98	5.94	10.7	0.88	10.8	14.5	24.9
FSs	34	+	1.16	0.472	0.869	2.516	1.59	0	7.02	1.96	6.64	15.21	16.8	48.6	4.73	0.625	2.56	15.11	5.74	2.6	10.5	0.664	8.49	14	18.4
FSs	61	+	0.226	0.144	0.17	0.441	0.192	1.23	6.05	1.94	5.58	13.97	15.7	19.8	1.98	0.463	1.19	6.31	2.37	1.39	7.57	0.463	9.2	9.83	17.7
FSs	90	+	0.236	0.159	0.238	0.619	0.201	0	5.95	2.18	6.44	17.39	21.2	19	1.42	0.397	1.54	6.02	1.5	0.34	6.78	0.466	6.77	8.17	13.3
FWk	-28	+	0.093	0.086	0.21	0	0.48	0	5.3	9.2	5.1	42.6	32	43	0.13	0.3	1.1	0	0.091	0.14	6.2	1	5.3	6.8	6.6
FWk	-14	+	0.048	0.032	0	0.791	0	0.63	5.1	1.7	5.4	22.7	26	26	0.01	0.019	0	0.24	0.0063	0.019	6.8	0.21	13	7.6	7
FWk	-9	+	2.7	0.24	2.2	8.2	9.3	14	4	0.66	2.3	16.2	17	36	2.3	0.65	3.2	11.9	2.3	2.6	4.5	0.12	3.4	4.7	4.9
FWk	-2	+	4.4	0.47	4	12.6	13	19	2.6	0.81	1.8	11.1	9.8	25	4.3	1.5	10	15	4.3	3.5	3.5	0.56	5.7	3.7	3.8
FWk	0	+	4.6	0.45	3.8	15	16	20	2.6	2.3	2.3	12.9	11	16	4.3	0.96	5.6	20.3	4.5	3.8	3.6	0.39	5.8	3.9	1.7
FWk	2	+	4.6	0.43	5.2	17.4	16	16	3	1.4	3.4	15.5	14	16	3.6	0.38	7.9	19.8	3.9	3.8	2.4	0.14	6.6	2.6	2.4
FWk	7	+	3	0.48	3.7		11	11		2.5	3.5	24.1	21	34						5		0.26	3.9	6	5.3
FWk	12	+	3.3	1.3	4.2	8.6	7.5	4.8	5.5	2.9	4.6	29.9	30	41	3.5	4.3	6.6	13.7	3.2	2.7	6.3	0.3	11	6.9	6.2
FWk	19	+	1.8	0.51	2.2	4.9	4.8	2.7	5	2.9	3.7	22.6	31	30	1.8	0.51	3.1	6	1.9	1.9	6.7	0.4	7.7	7.5	8.6
FWk	26	+				4.5		0				50		41				5.9		1.6					15
FWk	28	+	1.5	0.52	2	4.7	2.7	1.2	6.5	1.6	6.5	47	36	35	1.5	0.5	1.1	5.2	1.6	1.5	12	0.55	12	14	14
FWk	34	+	1.4	0.35	2.3	7	3.3	4	6.9	2.6	7.1	40	37	33	1.6	0.2	1.4	3.2	1.9	1.4	11	0.38	6.8	13	8.3
FWk	61	+	1.2	0.35	1.6	3.2	1.6	2.6	7.9	2.2	5.6	37	36	36	1.4	0.75	0.99	4.1	1.4	1.3	6.9	0.62	7.9	7.3	6.1
FWk	90	+	0.97	0.43	1.6	1.65	1.5	1.2	7.4	2.2	7.8	30.4	32	37	1.4	0.43	2.6	3.8	1.4	0.78	8.4	0.33	7.1	9.4	9.1
FWo	-28	+	0.64	0.3	1	0	0.55		6	1.6	5.1	4.58	30		1.1	0.39	1.2	0.251	1.2	1.06	6.6	0.11	4.5	8	0
FWo	-14	+	0.00612	0	0.0188	0	0	0	4.21	0	3.21	12.65	11.3	36.2	0.253	0	0.287	2.232	0.198	0.301	5.06	0	5.44	6.47	7.29
FWo	-12	+	0.165	0	0	0.105	1.39		4.19	0	2.99	16.48	12.5		0.64	3.85	1.18	3.084	0.679	0.774	3.82	0	1.18	4.34	5.22
FWo	-9	+	1.01	0	0.723	3.24	1.91		2.76	1.92	1.63	11.27	6.7		2.79	2.5	4.05	1.02	3.4	2.99	5.15	0	2.7	6.3	6.47
FWo	-6	+	4	0	2.31	8.82	11		5.41	0	2.31	17.44	16.8		4.34	0	1.52	2.67	5.04	7.44	7.46	0	3.03	8.64	7.91
FWo	0	+	4.41	0	1.57	8.89	11.2		5.02	1.1	0.897	12.88	17.1		6.12	4.17	2.63	6.79	7.23	4.07	7.73	4.17	0	9.28	5.69
FWo	21	+	2.29	2.6	1.55	8.51	6.55	0	6.08	0.271	2.98	17.43	15.3	41.5	3.36	3.57	1.18	2.16	3.6	1.86	9.57	0	2.36	10.9	6.67
FWo	26	+	2.45	1.71	2.35	4.04	2.71	9.09	8.29	0.75	4.38	20.42	20.5	59.1	3.81	1.45	2.1	5.18	4.04	2.89	13.1	0	2.1	15.2	7.76
FWo	28	+	2.3	1.65	1.72	7	4.09	0	6.8	0.346	2.99	15.33	17.3	42.9	3.53	2.44	2.37	7.51	3.75	2.54	12.8	0	2.57	15.4	9.11
FWo	34	+	1	0.722	1.03	2.03	1.04	0	5.77	0.49	2.95	14.55	17.7	42.9	1.89	2.16	1.78	3.53	1.94	1.03	12.3	0.866	2.81	14.6	8.4
FWo	61	+	0.415	0.981	0.49	0.613	0.234	11.3	5.18	0.236	2.56	9.5	12.4	52.4	0.637	0.722	0.554	3.492	0.675	1.77	5.57	0	3.87	6.18	4.97
FWo	90	+	0.175	0.186	0.165	0.215	0.0708	0	4.49	0.898	2.34	9.62	10.8	8.04	0.648	0.857	0.591	1.988	0.62	0.269	4.48	1.43	3.35	4.93	3.78
FYs	-28	+	0.39	0	2	0.35	0	0	5.9	5	7.9	32.9	39	87	0.31	0.33	1.4	0.45	0.24	0.032	4.1	0.91	9.9	4.7	7.4
FYs	-14	+	0.083	0.068	0.16	1.242	0	0	6.7	1.2	8.2	34	31	53	0.14	0.24	0.36	0.31	0.095	0.061	4.4	0.26	6.9	6.1	9.4
FYs	-12	+							6.4	1.3	9.4	32	21								5.5	0.21	10	6.8
FYs	-9	+	3.1	0.28	2.5	12.9	9.3	77	4.2	0.33	2.9	24.2	15	93	3	1.4	7.7	12	2.8	5.7	3.5	0.36	4.7	3.6	7.3
FYs	-6	+	4.5	0.21	5.9	19.5	16	59	4.1	1.8	5.8	14.1	15	64	3.1	0.48	5.8	16.5	3.9	6.9	3.5	0.39	6.2	4.7	7.3
FYs	-2	+							3.7	1.8	3.6	18.2	14								4	0.74	5.6	5.1
FYs	0	+	5.2	0.42	8.1	18.8	18	49	3.6	0.81	5	18.2	16	49	3.8	0.57	8.2	15.9	5.6	8.5	3	0.15	5.4	4.9	7.5
FYs	2	+	5.5	0.34	7.3	18.4	20	26	3.7	1.1	4.7	15.8	17	30	4	0.59	7.6	15.4	5.9	9.5	3.3	0.22	5.9	5	7.5
FYs	7	+	3.4	0.48	4.5		12	24		3.3	5.9	17.2	17	47						6.6		0.068	5.8	5	7.4
FYs	12	+	3.7	0.88	4.9	13.6	7	4.1	4.8	3.3	5.6	26.6	21	43	3.3	2.1	4.5	8.3	3.8	6	5	0.29	5.2	7.8	16
FYs	19	+	2.8	0.66	3.5	9	6.1	3.7	3.9	5.5	5.3	8.4	20	43	2.8	0.73	2.7	8.6	3.6	4.1	5.8	0.11	4.6	8.2	14
FYs	26	+	2.2	0.68	2.7	6.9	4.3	1.4	6.6	3.2	8.7	31	30	67	2.1	0.45	2.3	7.2	2.8	3.5	8.4	0.23	8.4	13	21
FYs	28	+	2.2	0.67	2.9	5.3	4.6	0	7.4	3.1	9.2	41	33	92	2.4	0.53	2.2	6.9	3.5	4.3	7.5	0.12	11	12	22
FYs	34	+	1.7	0.69	2	6.1	2.5	4.3	8.2	1.6	9.1	36	37	54	2	0.67	2.6	5.6	2.6	3	6.6	0.28	8.2	9.5	14
FYs	61	+	1.3	0.62	1.9	1.8	1.6	0	6.9	1.8	7.1	26	31	56	1.7	0.44	1.5	4.9	2.2	2.7	5.4	0.21	7.4	7.3	8.7
FYs	90	+	1	0.58	1.2	1.95	0.96	0	6	1	6	23.9	27	77	1.4	0.54	1.3	3.2	1.8	1.9	3.9	0.13	6.9	5.1	7.1
